# Supplementary material for: Alexithymia in Adult Autism Clinic Service-Users: Relationships with Sensory Processing Differences and Mental Health
Source: Healthcare (Basel). 2023 Dec 7;11(24):3114. doi: 10.3390/healthcare11243114 (PMC10742835; doi:10.3390/healthcare11243114)
Supplement: Supplementary file 1 [file healthcare-11-03114-s001.zip]

Archive with 1 entries (1 files):
- healthcare-2712091-supplementary.pdf
